# Supplementary material for: Prickle and Ror modulate Dishevelled-Vangl interaction to regulate non-canonical Wnt signaling during convergent extension in Xenopus
Source: eLife. 2026 Apr 30;12:RP91199. doi: 10.7554/eLife.91199 (PMC13132548; doi:10.7554/eLife.91199)
Supplement: Figure 2—source data 2. [file elife-91199-fig2-data2.zip]

Archive with 2 entries (2 files):
- ib GFP.tif
- ib flag PK.tif
