# Supplementary material for: Prickle and Ror modulate Dishevelled-Vangl interaction to regulate non-canonical Wnt signaling during convergent extension in Xenopus
Source: eLife. 2026 Apr 30;12:RP91199. doi: 10.7554/eLife.91199 (PMC13132548; doi:10.7554/eLife.91199)
Supplement: Figure 2—figure supplement 1—source data 2. [file elife-91199-fig2-figsupp1-data2.zip]

Archive with 8 entries (7 files):
- FIgure 2 sup 1-source data_2/
- FIgure 2 sup 1-source data_2/Fig 2 sup 1a tubulin.tif
- FIgure 2 sup 1-source data_2/Fig 2 sup 1a.tif
- FIgure 2 sup 1-source data_2/FIg2 sup 1b.tif
- FIgure 2 sup 1-source data_2/Fig2 sup 1c tubulin.tif
- FIgure 2 sup 1-source data_2/Fig2 sup 1d .tif
- FIgure 2 sup 1-source data_2/Fig2 sup 1d tubulin.tif
- FIgure 2 sup 1-source data_2/Fig2 sup1c XPk.tif
