# Supplementary material for: Prickle and Ror modulate Dishevelled-Vangl interaction to regulate non-canonical Wnt signaling during convergent extension in Xenopus
Source: eLife. 2026 Apr 30;12:RP91199. doi: 10.7554/eLife.91199 (PMC13132548; doi:10.7554/eLife.91199)
Supplement: Figure 3—figure supplement 2—source data 1. [file elife-91199-fig3-figsupp2-data1.zip]

Archive with 1 entries (1 files):
- Figure 3 suppl 2a- source data 1.pdf
