# Supplementary material for: Prickle and Ror modulate Dishevelled-Vangl interaction to regulate non-canonical Wnt signaling during convergent extension in Xenopus
Source: eLife. 2026 Apr 30;12:RP91199. doi: 10.7554/eLife.91199 (PMC13132548; doi:10.7554/eLife.91199)
Supplement: Figure 6—source data 2. [file elife-91199-fig6-data2.zip]

Archive with 7 entries (6 files):
- FIgure 6-source data 2/
- FIgure 6-source data 2/Fig 6a.  un-10-11.5-12_.tif
- FIgure 6-source data 2/Fig 6b phosphatase - uninjected_dvl_dvl-fz_.tif
- FIgure 6-source data 2/Fig 6c .jpg
- FIgure 6-source data 2/Fig 6d  Dvl2-Vangl2_input-Vangl2.tif
- FIgure 6-source data 2/Fig 6d Dvl2-Vangl2_IP-Vangl2_WB-Dvl2.tif
- FIgure 6-source data 2/Fig 6e fDvl_fDvl EV_fDvl Pk_fDvl EV Pk_fDvl WB flag 02.tif
