# Supplementary material for: Prickle and Ror modulate Dishevelled-Vangl interaction to regulate non-canonical Wnt signaling during convergent extension in Xenopus
Source: eLife. 2026 Apr 30;12:RP91199. doi: 10.7554/eLife.91199 (PMC13132548; doi:10.7554/eLife.91199)
Supplement: Figure 7—figure supplement 2—source data 2. [file elife-91199-fig7-figsupp2-data2.zip]

Archive with 7 entries (6 files):
- Figure 7 sup 2-source data 2/
- Figure 7 sup 2-source data 2/Fig 7 sup 2a.tif
- Figure 7 sup 2-source data 2/Fig 7 sup 2b ib myc.tif
- Figure 7 sup 2-source data 2/Fig 7 sup 2b ib Ror2.tif
- Figure 7 sup 2-source data 2/Fig 7 sup 2c _Dvl.tif
- Figure 7 sup 2-source data 2/Fig 7 sup 2c_HA-Vangl2.tif
- Figure 7 sup 2-source data 2/Fig 7 sup 2c_Ror2.tif
